# Supplementary material for: Health-risk behaviours among people with severe mental ill health: understanding modifiable risk in the Closing the Gap Health Study
Source: Br J Psychiatry. 2023 Apr;222(4):160–6. doi: 10.1192/bjp.2022.143 (PMC10895492; doi:10.1192/bjp.2022.143)
Supplement: Supplementary file 1 [file S000712502200143Xsup.zip]

Archive with 4 entries (4 files):
- S000712502200143Xsup001.docx
- S000712502200143Xsup002.docx
- S000712502200143Xsup003.docx
- S000712502200143Xa.xml
